# Supplementary material for: HIV-1 Nef inhibits the JAK/STAT signaling pathway by inducing proteasomal degradation of STAT1
Source: PLoS One. 2026 Jul 10;21(7):e0352649. doi: 10.1371/journal.pone.0352649 (PMC13353947; doi:10.1371/journal.pone.0352649)
Supplement: S1 Data — (XLSX) [file pone.0352649.s005.xlsx]

## Sheet: Fig. 1C
Figure 1C
qPCR 2-ΔΔCt IFIT1 average values
										Analysis	Adjusted p Value
		GFP			Nef/GFP					GFP 0h x Nef/GFP 0h	>0,9999
	hours	Exp 1	Exp 2	Exp 3	Exp 1	Exp 2	Exp 3			GFP 0,5h x Nef/GFP 0,5h	>0,9999
	0	1	1	1	8.33282	12.4591	7.5494			GFP 2h x Nef/GFP 2h	>0,9999
	0.5	9.51432	4.35645	3.63384	23.4519	30.4923	14.0776			GFP 8h x Nef/GFP 8h	0.0011
	2	33.4916	17.4236	11.4215	58.8897	99.1708	43.1031			GFP 24h x Nef/GFP 24h	0.0093
	8	647.685	1033.43	377.28	50.0026	298.511	25.2402
	24	391.833	869.929	281.799	27.7308	144.142	25.7705

## Sheet: Fig. 1D
Figure 1D
qPCR 2-ΔΔCt ISG15 average values
		GFP			Nef/GFP					Analysis	Adjusted p Value
	hours	Exp 1	Exp 2	Exp 3	Exp 1	Exp 2	Exp 3			GFP 0h x Nef/GFP 0h	>0,9999
	0	1	1	1	1.05478	0.529326	0.589279			GFP 0,5h x Nef/GFP 0,5h	>0,9999
	0.5	2.15042	2.90144	2.03478	0.854264	1.49112	1.02942			GFP 2h x Nef/GFP 2h	0.9999
	2	5.53346	5.60847	4.30422	1.64044	2.74733	2.14946			GFP 8h x Nef/GFP 8h	0.0001
	8	67.3563	79.7089	104.04	2.7853	9.06757	3.63816			GFP 24h x Nef/GFP 24h	<0,0001
	24	94.8895	199.181	144.225	1.53738	8.77712	3.63365

## Sheet: Fig. 2B
Figure 2B
Densitometry of pSTAT1/GAPDH Normalized to GFP cells at 30 min (%)
								pSTAT1
	Minutes	Exp 1	Exp 2	Exp 3				Analysis	Adjusted p Value
	GFP 0'	0.687492	0.594843	0.915289				GFP 0' vs. NEF/GFP 0'	0.9469
	GFP 5'	14.9574	14.7294	0				GFP 5' vs. NEF/GFP 5'	0.2828
	GFP 10'	48.194	61.1417	16.7033				GFP 10' vs. NEF/GFP 10'	0.0002
	GFP 30'	101.623	115.351	83.0266				GFP 30' vs. NEF/GFP 30'	<0,0001
	NEF 0'	0	0	0.478003
	NEF 5'	0.466672	0	0.990282
	NEF 10'	0.219146	1.10409	1.9557
	NEF 30'	0.741471	0.841714	0
Densitometry of pJAK1/GAPDH Normalized to GFP cells at 30 min (%)
								pJAK1
	Minutes	Exp 1	Exp 2	Exp 3				Analysis	Adjusted p Value
	GFP 0'	9.8601	0	27.7276				GFP 0' vs. NEF/GFP 0'	>0,9999
	GFP 5'	111.518	107.249	63.2424				GFP 5' vs. NEF/GFP 5'	>0,9999
	GFP 10'	96.2927	88.4813	82.9513				GFP 10' vs. NEF/GFP 10'	>0,9999
	GFP 30'	85.4287	93.7058	120.865				GFP 30' vs. NEF/GFP 30'	>0,9999
	NEF 0'	19.5513	39.9477	10.7492
	NEF 5'	93.1661	67.4127	42.5025
	NEF 10'	96.0854	44.1417	51.5234
	NEF 30'	77.1925	77.6219	67.2795
Densitometry of pTYK2/GAPDH Normalized to GFP cells at 30 min (%)
								pTYK2
	Minutes	Exp 1	Exp 2	Exp 3				Analysis	Adjusted p Value
	GFP 0'	4.20912	1.39591	0				GFP 0' vs. NEF/GFP 0'	>0,9999
	GFP 5'	62.4045	102.356	57.8663				GFP 5' vs. NEF/GFP 5'	>0,9999
	GFP 10'	65.0828	145.472	103.801				GFP 10' vs. NEF/GFP 10'	>0,9999
	GFP 30'	109.184	79.2419	111.574				GFP 30' vs. NEF/GFP 30'	>0,9999
	NEF 0'	0	0	0
	NEF 5'	73.1991	77.6148	60.9452
	NEF 10'	94.2403	51.8246	73.5803
	NEF 30'	70.112	82.9613	90.4945

## Sheet: Fig. 3B
Figure 3B
Densitometry of STAT1/GAPDH Normalized to GFP cells at 24 hours (%)
								STAT1
	Hours	Exp 1	Exp 2	Exp 3				Analysis	Adjusted p Value
	GFP 0	49.065	16.1068	43.7938				GFP 0h vs. NEF/GFP 0h	0.0033
	GFP 2	71.4948	14.9453	51.6251				GFP 2h vs. NEF/GFP 2h	0.0015
	GFP 8	102.539	34.337	52.1415				GFP 8h vs. NEF/GFP 8h	0.0002
	GFP 24	156.176	137.848	159.379				GFP 24h vs. NEF/GFP 24h	<0,0001
	NEF 0	0	0	0
	NEF 2	3.77847	0.277076	6.45137
	NEF 8	2.04806	0.940725	3.01405
	NEF 24	2.77277	0.0895732	13.144

## Sheet: Fig. 3C
Figure 3C
Densitometry of STAT2/GAPDH Normalized to GFP cells at 24 hours (%)
								STAT2
	Hours	Exp 1	Exp 2	Exp 3				Analysis	Adjusted p Value
	GFP 0	41.3704	12.7818	22.8405				GFP 0h vs. NEF/GFP 0h	0.3782
	GFP 2	36.2041	21.4187	63.005				GFP 2h vs. NEF/GFP 2h	0.9799
	GFP 8	85.8869	50.723	111.709				GFP 8h vs. NEF/GFP 8h	0.0097
	GFP 24	69.5873	90.8849	139.528				GFP 24h vs. NEF/GFP 24h	0.0009
	NEF 0	38.4263	33.2394	50.4744
	NEF 2	43.7572	30.2562	45.3427
	NEF 8	34.1971	24.9845	42.888
	NEF 24	45.6618	17.1741	33.4033

## Sheet: Fig. 3D
Figure 3D
qPCR 2-ΔΔCt STAT1 values
										Analysis	Adjusted p Value
	Treatment	2-ΔΔCt values								GFP 0h x Nef/GFP 0h	0.6355
	GFP IFN 0h	1.08406	1.7627	0.838285	0.606233	1.06058	0.662865	1.59389		GFP 0h x GFP 8h	0.0003
	GFP IFN 8h	3.27	2.48	1.18	2.36	2.33	2.04	2.25		Nef/GFP 0h x Nef/GFP 8h	0.0909
	NEF/GFP INF 0h	1.13	1.24	1.14	1.24	1.06	0.55	0.18
	NEF/GFP INF 8h	1.8025	2.17347	1.21419	1.85318	1.08673	0.965936	1.39474

## Sheet: Fig. 4C
Figure 4C
Densitometry of STAT1/GAPDH Normalized to GFP cells at 24 hours (%)
										STAT1
	hours	Exp 1	Exp 2	Exp 3						Analysis	Adjusted p Value
		21.8575	29.4816	6.63701						GFP 0h vs. NEFWT/GFP 0h	0.2055
	GFP 0,5	4.64914	13.9317	11.9129						GFP 0h vs. NEFG2A/GFP 0h	0.7891
	GFP 24	101.033	146.805	52.1617						NefWT/GFP 0h vs. NEFG2A/GFP 0h	0.1304
	Nef WT 0	0	0	0.533571						GFP 0,5h vs. NEFWT/GFP 0,5h	0.5064
	Nef WT 0,5	0.109671	0.252501	0.481937						GFP 0,5h vs. NEFG2A/GFP 0,5h	0.9522
	Nef WT 24	0.449954	0.0733971	1.18053						NefWT/GFP 0,5h vs. NEFG2A/GFP 0,5h	0.4696
	Nef G2A 0	20.6954	31.6512	17.5053						GFP 24h vs. NEFWT/GFP 24h	<0,0001
	Nef G2A 0,5	8.17659	16.465	8.51059						GFP 24h vs. NEFG2A/GFP 24h	0.6073
	Nef G2A 24	92.5898	112.073	72.4611						NefWT/GFP 24h vs. NEFG2A/GFP 24h	<0,0001

## Sheet: Fig. 4D
Figure 4D
Densitometry of pSTAT1/GAPDH Normalized to GFP cells at 0,5 hours (%)
								pSTAT1
	hours	Exp 1	Exp 2	Exp 3				Analysis	Adjusted p Value
	GFP 0h	0	0	0				GFP 0h vs. NEFWT/GFP 0h	0.9962
	GFP 0,5	24.24	27.4598	48.3002				GFP 0h vs. NEFG2A/GFP 0h	>0,9999
	GFP 24	2.52883	2.09723	5.44345				Nef/GFP 0h vs. NEFG2A/GFP 0h	0.9962
	Nef WT 0h	0.0634212	0	0				GFP 0,5h vs. NEFWT/GFP 0,5h	<0,0001
	Nef WT 0,5	0.315905	0.0953258	0				GFP 0,5h vs. NEFG2A/GFP 0,5h	0.0176
	Nef WT 24	0.0694108	0	0.0685741				NefWT/GFP 0,5h vs. NEFG2A/GFP 0,5h	0.0001
	Nef G2A 0h	0	0	0				GFP 24h vs. NEFWT/GFP 24h	0.4624
	Nef G2A 0,5	32.2277	14.1595	19.0551				GFP 24h vs. NEFG2A/GFP 24h	0.5788
	Nef G2A 24	0.530747	0	2.06086				NefWT/GFP 24h vs. NEFG2A/GFP 24h	0.8549

## Sheet: Fig. 5D
Figure 5D
Densitometry of STAT1/GAPDH Normalized to Baf-/IFN+ (%) treatment
									STAT1
	Treatment	Exp 1	Exp 2	Exp 3					Analysis	Adjusted p Value
	Baf-/IFN-	0	0	0					Baf-/IFN- vs. Baf+/IFN-	0.9984
	Baf+/IFN-	0.130803	0.374577	0					Baf+/IFN- vs. Baf-/IFN+	0.9415
	Baf-/IFN+	17.7298	1.06192	0					Baf-/IFN+ vs. Baf+/IFN+	0.9866
	Baf+/IFN+	22.9728	0	0
Densitometry of STAT1/GAPDH Normalized to MG-132-/IFN+ (%) treatment
									STAT1
	Treatment	Exp 1	Exp 2	Exp 3					Analysis	Adjusted p Value
	MG-132-/IFN-	0	0	0					MG-132-/IFN- vs. MG-132-/IFN+	0.239
	MG-132-/IFN+	77.5841	164.547	57.8689					MG-132-/IFN+ vs. MG-132+/IFN-	0.0004
	MG-132+/IFN-	123.571	565.087	416.253					MG-132+/IFN- vs. MG-132+/IFN+	0.1103
	MG-132+/IFN+	692.977	426.086	400.456
Densitometry of STAT1/GAPDH Normalized to OXN-/IFN+ (%) treatment
									STAT1
	Treatment	Exp 1	Exp 2	Exp 3					Analysis	Adjusted p Value
	OXN-/IFN-	89.0675	43.4999	75.0373					OXN-/IFN- vs. OXN-/IFN+	0.45
	OXN-/IFN+	112.199	35.4832	152.317					OXN-/IFN+ vs. OXN 2h/IFN+	0.0225
	OXN 2h/IFN+	434.022	291.834	595.976					OXN-/IFN+ vs. OXN 6h/IFN+	<0,0001
	OXN 6h/IFN+	682.247	645.845	654.768					OXN 2h/IFN+ vs. OXN 6h/IFN+	0.0676
